# Supplementary material for: Tumor Lymphatic Interactions Induce CXCR2-CXCL5 Axis and Alter Cellular Metabolism and Lymphangiogenic Pathways to Promote Cholangiocarcinoma
Source: Cells. 2021 Nov 9;10(11):3093. doi: 10.3390/cells10113093 (PMC8623887; doi:10.3390/cells10113093)
Supplement: Supplementary file 1 [file cells-10-03093-s001.zip]

Archive with 1 entries (1 files):
- cells-1339031-supplementary.pdf
